# Supplementary material for: Molecular Evolutionary Analyses of the RNA-Dependent RNA Polymerase (RdRp) Region and VP1 Gene in Human Norovirus Genotypes GII.P6-GII.6 and GII.P7-GII.6
Source: Viruses. 2023 Jul 1;15(7):1497. doi: 10.3390/v15071497 (PMC10383674; doi:10.3390/v15071497)
Supplement: Supplementary file 1 [file viruses-15-01497-s001.zip]

Archive with 2 entries (2 files):
- Table S1. List of GII.P6-GII.6 and GII.P7-GII.6 strains used in this study._230521.pdf.zip
- Table S2-4. VP1&RdRp_selection.zip
